# Supplementary material for: The influence of realistic 3D mantle viscosity on Antarctica’s contribution to future global sea levels
Source: Sci Adv. 2024 Aug 2;10(31):eadn1470. doi: 10.1126/sciadv.adn1470 (PMC11296330; doi:10.1126/sciadv.adn1470)
Supplement: Supplementary file 2 — Movies S1 to S8 [file sciadv.adn1470_movies_s1_to_s8.zip]

Archive with 8 entries (8 files):
- adn1470_movie_s8.mp4
- adn1470_movie_s7.mp4
- adn1470_movie_s6.mp4
- adn1470_movie_s5.mp4
- adn1470_movie_s4.mp4
- adn1470_movie_s3.mp4
- adn1470_movie_s2.mp4
- adn1470_movie_s1.mp4
